# Supplementary material for: Utility of Comprehensive Serum Glycopeptide Spectra Analysis (CSGSA) for the Detection of Early Stage Epithelial Ovarian Cancer
Source: Cancers (Basel). 2020 Aug 21;12(9):2374. doi: 10.3390/cancers12092374 (PMC7563232; doi:10.3390/cancers12092374)
Supplement: Supplementary file 1 [file cancers-12-02374-s001.zip]

Archive with 1 entries (1 files):
- cancers-874799-supplementary.docx
